# Supplementary material for: Model of Care for Microelimination of Hepatitis C Virus Infection among People Who Inject Drugs
Source: J Clin Med. 2021 Sep 3;10(17):4001. doi: 10.3390/jcm10174001 (PMC8432451; doi:10.3390/jcm10174001)
Supplement: Supplementary file 1 [file jcm-10-04001-s001.zip]

Archive with 1 entries (1 files):
- jcm-1346212-supplementary.pdf
